# Supplementary material for: Simulation-Based Optimization of a Multiple Gas Feed Sweetening Process
Source: ACS Omega. 2022 Jan 13;7(3):2690–705. doi: 10.1021/acsomega.1c05193 (PMC8793078; doi:10.1021/acsomega.1c05193)
Supplement: Supplementary file 1 — ao1c05193_si_001.zip [file ao1c05193_si_001.zip]

Archive with 9 entries (8 files):
- Source files/
- Source files/base case.hsc
- Source files/conventional process.hsc
- Source files/main_base_case.m
- Source files/main_raw_gas.m
- Source files/modified raw gas.hsc
- Source files/objective_base_case.m
- Source files/objective_raw_gas.m
- Source files/proposed process.hsc
