# Supplementary material for: Simulation-Based Optimization of a Multiple Gas Feed Sweetening Process
Source: ACS Omega. 2022 Jan 13;7(3):2690–705. doi: 10.1021/acsomega.1c05193 (PMC8793078; doi:10.1021/acsomega.1c05193)
Supplement: Supplementary file 1 — ao1c05193_si_001.zip [file ao1c05193_si_001.zip › Source files/main_base_case.m]

k11_range=[0.0001,1];
k12_range=[0.0001,1];
k13_range=[0.0001,1];
k14_range=[0.0001,1];
k15_range=[0,1];
k21_range=[0,1];
k22_range=[0,1];
k23_range=[0,1];
k24_range=[0,1];
k25_range=[0.0001,1];
F_range=[7.3,9.6];
range=[k11_range;k12_range;k13_range;k14_range;k15_range;k21_range;k22_range;k23_range;k24_range;k25_range;F_range];
Max_V=0.2*(range(:,2)-range(:,1));
n=11;
PSOparams=[20 200 15 2 2 0.9 0.4 150 1e-5 100 NaN 0 0];
[OUT,tr,te]=pso_Trelea_vectorized('objective_base_case',n,Max_V,range,1,PSOparams);
