# Supplementary material for: Simulation-Based Optimization of a Multiple Gas Feed Sweetening Process
Source: ACS Omega. 2022 Jan 13;7(3):2690–705. doi: 10.1021/acsomega.1c05193 (PMC8793078; doi:10.1021/acsomega.1c05193)
Supplement: Supplementary file 1 — ao1c05193_si_001.zip [file ao1c05193_si_001.zip › Source files/objective_raw_gas.m]

function cost=objective_raw_gas(in)
Hysys=actxserver('Hysys.Application'); 
simcase = Hysys.SimulationCases.Open([cd, '\modified raw gas.hsc']); 
simcase.invoke('Activate'); 
fs=simcase.get('flowsheet'); 
op=fs.get('Operations');
ms=fs.get('MaterialStreams');
ns=fs.get('EnergyStreams'); 
sheet = op.Item('SPRDSHT-1');
HySolver = simcase.Solver; 
nn=size(in);
k11=in(:,1);
k12=in(:,2);
k13=in(:,3);
k14=in(:,4);
k15=in(:,5);
k21=in(:,6);
k22=in(:,7);
k23=in(:,8);
k24=in(:,9);
k25=in(:,10);
F=in(:,11);
nx=nn(1);
j=1;
error_h=[];
for i=1:nx
    M=0;
    HySolver.CanSolve = 0;
    op.Item('T-100').ColumnFlowsheet.Reset();
    op.Item('T-101').ColumnFlowsheet.Reset();
    D11=k11(i);
    D12=k12(i);
    D13=k13(i);
    D14=k14(i);
    D15=k15(i);
    D21=k21(i);
    D22=k22(i);
    D23=k23(i);
    D24=k24(i);
    D25=k25(i);
    F1=F(i);
    sumD1=D11+D12+D13+D14+D15;
    sumD2=D21+D22+D23+D24+D25;
    D11=D11/sumD1;
    D12=D12/sumD1;
    D13=D13/sumD1;
    D14=D14/sumD1;
    D15=D15/sumD1;
    D21=D21/sumD2;
    D22=D22/sumD2;
    D23=D23/sumD2;
    D24=D24/sumD2;
    D25=D25/sumD2;
    sheet.Cell('A1').CellValue=D11;
    sheet.Cell('A2').CellValue=D12;
    sheet.Cell('A3').CellValue=D13;
    sheet.Cell('A4').CellValue=D14;
    sheet.Cell('B1').CellValue=D21;
    sheet.Cell('B2').CellValue=D22;
    sheet.Cell('B3').CellValue=D23;
    sheet.Cell('B4').CellValue=D24;
    sheet.Cell('B6').CellValue=F1;
    HySolver.CanSolve = 1;
    op.Item('T-100').ColumnFlowsheet.Run();
    Absorber_Converge=op.Item('T-100').ColumnFlowsheet.CfsConverged;
    if (Absorber_Converge==0)
        op.Item('T-100').ColumnFlowsheet.Reset();
        for l=0:1:9
            sheet.Cell('A6').CellValue=0.0001*(10-l);
            op.Item('T-100').ColumnFlowsheet.Run();
            Absorber_inside_Converge=op.Item('T-100').ColumnFlowsheet.CfsConverged;
            if (Absorber_inside_Converge==0)
                break;
            end
        end
        Absorber_outside_Converge=op.Item('T-100').ColumnFlowsheet.CfsConverged;
        if (l<9)||(Absorber_outside_Converge==0)
            sheet.Cell('A6').CellValue=0.0001;
            Ab_converge=0;
            error_h(j,:)=[D11 D12 D13 D14 D15 D21 D22 D23 D24 D25 F1];
            j=j+1;
        else
            Ab_converge=1;
        end
    else
        Ab_converge=1;
    end
    if (Ab_converge==1)
        op.Item('T-101').ColumnFlowsheet.Run();
        Desorber_Converge=op.Item('T-101').ColumnFlowsheet.CfsConverged;
        if (Desorber_Converge==0)
            op.Item('T-101').ColumnFlowsheet.Reset();
            for l=0:1:9
            sheet.Cell('A7').CellValue=0.0001*(10-l);
            op.Item('T-101').ColumnFlowsheet.Run();
            Desorber_inside_Converge=op.Item('T-101').ColumnFlowsheet.CfsConverged;
            if (Desorber_inside_Converge==0)
                break;
            end
            end
        Desorber_outside_Converge=op.Item('T-101').ColumnFlowsheet.CfsConverged;
        if (l<9)||(Desorber_outside_Converge==0)
            sheet.Cell('A7').CellValue=0.0001;
            De_converge=0;
            error_h(j,:)=[D11 D12 D13 D14 D15 D21 D22 D23 D24 D25 F1];
            j=j+1;
        else
            De_converge=1;
        end
        else
            De_converge=1;
        end
    end
    if (Ab_converge==1)&&(De_converge==1)
        xh2s=sheet.Cell('C1').CellValue;
        Qreb=sheet.Cell('C2').CellValue;
        Qcon=sheet.Cell('C3').CellValue;
        purity=sheet.Cell('C6').CellValue;
    else
        xh2s=19.94;
        Qreb=2429;
        Qcon=1829;
        purity=0.7465;
        Fh2s=0.1644;
    end
    if xh2s>20
        y=(0.1644/0.278)*((purity-0.7)/0.01*0.72+142.86)-(Qreb*3600*0.0000108+Qcon*3600*0.000000687)-(xh2s-20)*1000;
    else
        y=(0.1644/0.278)*((purity-0.7)/0.01*0.72+142.86)-(Qreb*3600*0.0000108+Qcon*3600*0.000000687);
    end
    cost(i,:)=y;
end
error_h
